# Supplementary material for: The ATR Inhibitor VE-821 Enhances the Radiosensitivity and Suppresses DNA Repair Mechanisms of Human Chondrosarcoma Cells
Source: Int J Mol Sci. 2023 Jan 24;24(3):2315. doi: 10.3390/ijms24032315 (PMC9917087; doi:10.3390/ijms24032315)
Supplement: Supplementary file 1 [file ijms-24-02315-s001.zip]

Archive with 1 entries (1 files):
- ijms-2127178-Supplementary.pdf
